# Supplementary material for: Feet, heat and scallops: what is the cost of anthropogenic disturbance in bivalve aquaculture?
Source: R Soc Open Sci. 2016 Mar 9;3(3):150679. doi: 10.1098/rsos.150679 (PMC4821270; doi:10.1098/rsos.150679)
Supplement: Excel file: Summary and detailed daily behavioural time budgets and associated metabolic rate of hatchery scallops from 6 to 24 degrees Celsius. [file rsos150679supp1.xlsx]

## Sheet: Routine and total MR
		Temperature (°C)	Behaviour	Scallop AFDTM (g)	O2 use day-1	O2 use mg day-1 g-0.52	Equation back to O2 day-1
		6	ROUTINE	4.96	15.7799	6.85215	15.7799
		6	ROUTINE	6.57	18.2794	6.85629	18.2794
		6	ROUTINE	7.49	19.5763	6.85822	19.5763
		6	ROUTINE	10.14	22.9373	6.86268	22.9373
		6	ROUTINE	10.44	23.2898	6.86311	23.2898
		6	ROUTINE	12.48	25.5687	6.86575	25.5687
		6	ROUTINE	12.84	25.9519	6.86616	25.9519
		6	ROUTINE	15.72	28.8495	6.86915	28.8495
		6	ROUTINE	18.53	31.441	6.87158	31.441
		6	ROUTINE	18.83	31.7062	6.87181	31.7062
		9	ROUTINE	4.7	18.8649	8.42474	18.8649
		9	ROUTINE	5.9	21.2475	8.42886	21.2475
		9	ROUTINE	6.8	22.8853	8.43143	22.8853
		9	ROUTINE	9.5	27.2591	8.43749	27.2591
		9	ROUTINE	12	30.8021	8.44172	30.8021
		9	ROUTINE	13.7	33.0123	8.44413	33.0123
		9	ROUTINE	13.9	33.2635	8.44439	33.2635
		9	ROUTINE	14.1	33.513	8.44465	33.513
		9	ROUTINE	14.5	34.0069	8.44516	34.0069
		9	ROUTINE	15.8	35.569	8.44672	35.569
		10	ROUTINE	4.96	20.788	9.0268	20.788
		10	ROUTINE	6.57	24.0806	9.03225	24.0806
		10	ROUTINE	7.49	25.7892	9.03479	25.7892
		10	ROUTINE	10.14	30.2168	9.04067	30.2168
		10	ROUTINE	10.44	30.6812	9.04124	30.6812
		10	ROUTINE	12.48	33.6834	9.04471	33.6834
		10	ROUTINE	12.84	34.1881	9.04526	34.1881
		10	ROUTINE	15.72	38.0054	9.04919	38.0054
		10	ROUTINE	18.53	41.4193	9.05239	41.4193
		10	ROUTINE	18.83	41.7687	9.0527	41.7687
		11	ROUTINE	4.04	20.0048	9.66649	20.0048
		11	ROUTINE	4.78	21.8445	9.66999	21.8445
		11	ROUTINE	6.09	24.7948	9.67502	24.7948
		11	ROUTINE	7.04	26.7479	9.67803	26.7479
		11	ROUTINE	7.78	28.1834	9.68011	28.1834
		11	ROUTINE	8.22	29.0062	9.68125	29.0062
		11	ROUTINE	11.09	33.9249	9.68748	33.9249
		11	ROUTINE	11.22	34.1323	9.68773	34.1323
		11	ROUTINE	11.42	34.4492	9.68809	34.4492
		11	ROUTINE	11.91	35.2146	9.68897	35.2146
		11	ROUTINE	14.62	39.2006	9.69324	39.2006
		11	ROUTINE	16.91	42.3007	9.69627	42.3007
		13	ROUTINE	4.04	22.9609	11.0949	22.9609
		13	ROUTINE	4.78	25.0723	11.0989	25.0723
		13	ROUTINE	5.43	26.8014	11.1019	26.8014
		13	ROUTINE	6.09	28.4587	11.1047	28.4587
		13	ROUTINE	6.37	29.1357	11.1057	29.1357
		13	ROUTINE	8.22	33.2923	11.1118	33.2923
		13	ROUTINE	8.51	33.9016	11.1126	33.9016
		13	ROUTINE	9.14	35.192	11.1143	35.192
		13	ROUTINE	9.47	35.8509	11.1152	35.8509
		13	ROUTINE	11.42	39.5397	11.1197	39.5397
		15	ROUTINE	4.25	27.0615	12.7357	27.0615
		15	ROUTINE	5.4	30.6727	12.7423	30.6727
		15	ROUTINE	6	32.4105	12.7451	32.4105
		15	ROUTINE	7.7	36.9278	12.752	36.9278
		15	ROUTINE	9.15	40.4152	12.7567	40.4152
		15	ROUTINE	9.7	41.6682	12.7583	41.6682
		15	ROUTINE	10.5014	43.4348	12.7605	43.4348
		15	ROUTINE	10.8	44.0764	12.7612	44.0764
		15	ROUTINE	11.04	44.5861	12.7618	44.5861
		15	ROUTINE	11.8	46.166	12.7637	46.166
		18	ROUTINE	5.79	39.1177	15.6708	39.1177
		18	ROUTINE	6.1	40.1995	15.6726	40.1995
		18	ROUTINE	6.8	42.5498	15.6762	42.5498
		18	ROUTINE	7.5	44.7873	15.6795	44.7873
		18	ROUTINE	8	46.325	15.6817	46.325
		18	ROUTINE	8.8	48.6929	15.6849	48.6929
		18	ROUTINE	9	49.2686	15.6857	49.2686
		18	ROUTINE	11.1	54.9807	15.6927	54.9807
		18	ROUTINE	13.1	59.9574	15.6983	59.9574
		18	ROUTINE	13.6874	61.3489	15.6998	61.3489
		21	ROUTINE	7.14	53.6736	19.2782	53.6736
		21	ROUTINE	7.41	54.7258	19.2798	54.7258
		21	ROUTINE	7.89	56.5523	19.2824	56.5523
		21	ROUTINE	8.08	57.2606	19.2834	57.2606
		21	ROUTINE	8.27	57.9609	19.2843	57.9609
		21	ROUTINE	11.3	68.2412	19.2973	68.2412
		21	ROUTINE	12.34	71.4573	19.3009	71.4573
		21	ROUTINE	12.38	71.5784	19.301	71.5784
		21	ROUTINE	14.28	77.1285	19.307	77.1285
		21	ROUTINE	17.67	86.2187	19.3158	86.2187
		24	ROUTINE	7.14	65.9996	23.7054	65.9996
		24	ROUTINE	7.41	67.2934	23.7073	67.2934
		24	ROUTINE	7.89	69.5393	23.7105	69.5393
		24	ROUTINE	8.08	70.4102	23.7117	70.4102
		24	ROUTINE	8.27	71.2714	23.7129	71.2714
		24	ROUTINE	11.3	83.9126	23.7288	83.9126
		24	ROUTINE	12.34	87.8672	23.7333	87.8672
		24	ROUTINE	12.38	88.0161	23.7334	88.0161
		24	ROUTINE	14.28	94.8408	23.7407	94.8408
		24	ROUTINE	17.67	106.018	23.7516	106.018
		6	TOTAL	4.96	27.1697	11.7979	27.1697
		6	TOTAL	6.57	19.5295	7.3252	19.5295
		6	TOTAL	7.49	53.2188	18.6443	53.2188
		6	TOTAL	10.14	30.3399	9.07749	30.3399
		6	TOTAL	10.44	31.3485	9.23791	31.3485
		6	TOTAL	12.48	30.9238	8.30371	30.9238
		6	TOTAL	12.84	85.1494	22.5282	85.1494
		6	TOTAL	15.72	45.3707	10.8029	45.3707
		6	TOTAL	18.53	32.3051	7.06044	32.3051
		6	TOTAL	18.83	32.9438	7.14004	32.9438
		9	TOTAL	4.7	41.3978	18.4875	41.3978
		9	TOTAL	5.9	44.6564	17.7151	44.6564
		9	TOTAL	6.8	39.895	14.6981	39.895
		9	TOTAL	9.5	40.027	12.3895	40.027
		9	TOTAL	12	34.5188	9.46034	34.5188
		9	TOTAL	13.7	37.9411	9.70485	37.9411
		9	TOTAL	13.9	38.4436	9.75943	38.4436
		9	TOTAL	14.1	36.9302	9.30572	36.9302
		9	TOTAL	14.5	36.7682	9.13089	36.7682
		9	TOTAL	15.8	36.1281	8.57948	36.1281
		10	TOTAL	4.96	74.8067	32.4835	74.8067
		10	TOTAL	6.57	53.5662	20.0918	53.5662
		10	TOTAL	7.49	92.2207	32.3079	92.2207
		10	TOTAL	10.14	88.9905	26.6254	88.9905
		10	TOTAL	10.44	84.665	24.9494	84.665
		10	TOTAL	12.48	70.0083	18.7987	70.0083
		10	TOTAL	12.84	186.578	49.3635	186.578
		10	TOTAL	15.72	110.041	26.2011	110.041
		10	TOTAL	18.53	65.1702	14.2433	65.1702
		10	TOTAL	18.83	65.3709	14.1681	65.3709
		11	TOTAL	4.04	68.9329	33.309	68.9329
		11	TOTAL	4.78	63.1702	27.9638	63.1702
		11	TOTAL	6.09	97.0805	37.8811	97.0805
		11	TOTAL	7.04	159.303	57.6396	159.303
		11	TOTAL	7.78	164.06	56.3492	164.06
		11	TOTAL	8.22	150.493	50.2294	150.493
		11	TOTAL	11.09	171.15	48.873	171.15
		11	TOTAL	11.22	158.907	45.1024	158.907
		11	TOTAL	11.42	159.215	44.7758	159.215
		11	TOTAL	11.91	157.617	43.3668	157.617
		11	TOTAL	14.62	177.484	43.8868	177.484
		11	TOTAL	16.91	180.012	41.2628	180.012
		13	TOTAL	4.04	107.304	51.8504	107.304
		13	TOTAL	4.78	120.294	53.2512	120.294
		13	TOTAL	5.43	127.642	52.8732	127.642
		13	TOTAL	6.09	99.0005	38.6303	99.0005
		13	TOTAL	6.37	137.215	52.3025	137.215
		13	TOTAL	8.22	140.038	46.7398	140.038
		13	TOTAL	8.51	127.343	41.7419	127.343
		13	TOTAL	9.14	148.838	47.0062	148.838
		13	TOTAL	9.47	160.401	49.7306	160.401
		13	TOTAL	11.42	209.469	58.9086	209.469
		15	TOTAL	4.25	89.8369	42.2791	89.8369
		15	TOTAL	5.4	48.0428	19.9582	48.0428
		15	TOTAL	6	120.159	47.2516	120.159
		15	TOTAL	7.7	101.482	35.044	101.482
		15	TOTAL	9.15	156.791	49.4895	156.791
		15	TOTAL	9.7	114.862	35.1693	114.862
		15	TOTAL	10.5014	187.092	54.9649	187.092
		15	TOTAL	10.8	122.116	35.3557	122.116
		15	TOTAL	11.04	170.442	48.7856	170.442
		15	TOTAL	11.8	97.3033	26.9018	97.3033
		18	TOTAL	5.79	53.403	21.3936	53.403
		18	TOTAL	6.1	55.4433	21.6157	55.4433
		18	TOTAL	6.8	84.7866	31.2371	84.7866
		18	TOTAL	7.5	122.993	43.0586	122.993
		18	TOTAL	8	90.637	30.682	90.637
		18	TOTAL	8.8	53.4366	17.213	53.4366
		18	TOTAL	9	99.4248	31.6539	99.4248
		18	TOTAL	11.1	101.134	28.8659	101.134
		18	TOTAL	13.1	96.1129	25.1647	96.1129
		18	TOTAL	13.6874	96.5878	24.7178	96.5878
		21	TOTAL	7.14	57.242	20.5599	57.242
		21	TOTAL	7.41	59.1797	20.8489	59.1797
		21	TOTAL	7.89	62.2331	21.2193	62.2331
		21	TOTAL	8.08	58.9859	19.8644	58.9859
		21	TOTAL	8.27	59.2838	19.7244	59.2838
		21	TOTAL	11.3	69.5332	19.6626	69.5332
		21	TOTAL	12.34	72.7297	19.6446	72.7297
		21	TOTAL	12.38	72.2915	19.4933	72.2915
		21	TOTAL	14.28	77.654	19.4385	77.654
		21	TOTAL	17.67	89.5902	20.0711	89.5902
		24	TOTAL	7.14	67.2198	24.1437	67.2198
		24	TOTAL	7.41	67.3448	23.7254	67.3448
		24	TOTAL	7.89	69.9834	23.8619	69.9834
		24	TOTAL	8.08	71.7305	24.1563	71.7305
		24	TOTAL	8.27	71.501	23.7893	71.501
		24	TOTAL	11.3	84.3447	23.851	84.3447
		24	TOTAL	12.34	88.6485	23.9443	88.6485
		24	TOTAL	12.38	88.3691	23.8286	88.3691
		24	TOTAL	14.28	96.5608	24.1713	96.5608
		24	TOTAL	17.67	108.066	24.2103	108.066

## Sheet: Activity MR
		Temperature (°C)	Behaviour	Scallop AFDTM (g)	Time moving (min day-1)	O2 use day-1	O2 use mg day-1 g-0.52	Equation back to O2 day-1
		6	MOVEMENT	4.96	0.335517	11.3897	4.94579	11.3897
		6	MOVEMENT	6.57	0.0439	1.25015	0.468912	1.25015
		6	MOVEMENT	7.49	0.70735	33.6425	11.7861	33.6425
		6	MOVEMENT	10.14	0.134217	7.40258	2.2148	7.40258
		6	MOVEMENT	10.44	0.161817	8.05878	2.37479	8.05878
		6	MOVEMENT	12.48	0.0954167	5.35514	1.43797	5.35514
		6	MOVEMENT	12.84	0.715833	59.1975	15.6621	59.1975
		6	MOVEMENT	15.72	0.239933	16.5212	3.93374	16.5212
		6	MOVEMENT	18.53	0.00828	0.864149	0.188864	0.864149
		6	MOVEMENT	18.83	0.0131667	1.23759	0.268227	1.23759
		9	MOVEMENT	4.7	0.7705	22.5329	10.0628	22.5329
		9	MOVEMENT	5.9	0.4705	23.4089	9.28628	23.4089
		9	MOVEMENT	6.8	0.318	17.0096	6.2667	17.0096
		9	MOVEMENT	9.5	0.21	12.7678	3.95201	12.7678
		9	MOVEMENT	12	0.0912667	3.7167	1.01861	3.7167
		9	MOVEMENT	13.7	0.08	4.92879	1.26072	4.92879
		9	MOVEMENT	13.9	0.0973333	5.18011	1.31504	5.18011
		9	MOVEMENT	14.1	0.0579333	3.41718	0.861066	3.41718
		9	MOVEMENT	14.5	0.0546667	2.76129	0.685728	2.76129
		9	MOVEMENT	15.8	0.00666667	0.559074	0.132766	0.559074
		10	MOVEMENT	4.96	1.49052	54.0188	23.4567	54.0188
		10	MOVEMENT	6.57	0.84245	29.4855	11.0595	29.4855
		10	MOVEMENT	7.49	1.32288	66.4315	23.2731	66.4315
		10	MOVEMENT	10.14	0.980233	58.7737	17.5847	58.7737
		10	MOVEMENT	10.44	0.905733	53.9839	15.9082	53.9839
		10	MOVEMENT	12.48	0.48425	36.3249	9.75402	36.3249
		10	MOVEMENT	12.84	1.7341	152.39	40.3182	152.39
		10	MOVEMENT	15.72	0.850667	72.0359	17.152	72.0359
		10	MOVEMENT	18.53	0.296117	23.7509	5.19087	23.7509
		10	MOVEMENT	18.83	0.291567	23.6022	5.1154	23.6022
		11	MOVEMENT	4.04	1.48429	48.9281	23.6425	48.9281
		11	MOVEMENT	4.78	1.09561	41.3257	18.2938	41.3257
		11	MOVEMENT	6.09	1.65644	72.2856	28.2061	72.2856
		11	MOVEMENT	7.04	2.33859	132.555	47.9615	132.555
		11	MOVEMENT	7.78	2.23502	135.876	46.6691	135.876
		11	MOVEMENT	8.22	2.26825	121.487	40.5481	121.487
		11	MOVEMENT	11.09	1.74071	137.225	39.1855	137.225
		11	MOVEMENT	11.22	1.7072	124.775	35.4147	124.775
		11	MOVEMENT	11.42	1.62348	124.766	35.0877	124.766
		11	MOVEMENT	11.91	1.7431	122.402	33.6778	122.402
		11	MOVEMENT	14.62	1.41802	138.283	34.1936	138.283
		11	MOVEMENT	16.91	1.38833	137.711	31.5665	137.711
		13	MOVEMENT	4.04	3.16462	84.3436	40.7555	84.3436
		13	MOVEMENT	4.78	3.14632	95.2219	42.1523	95.2219
		13	MOVEMENT	5.43	2.76407	100.841	41.7712	100.841
		13	MOVEMENT	6.09	1.743	70.5418	27.5256	70.5418
		13	MOVEMENT	6.37	2.5663	108.079	41.1967	108.079
		13	MOVEMENT	8.22	2.0906	106.746	35.628	106.746
		13	MOVEMENT	8.51	1.77195	93.4414	30.6292	93.4414
		13	MOVEMENT	9.14	1.90417	113.646	35.8918	113.646
		13	MOVEMENT	9.47	1.7459	124.55	38.6154	124.55
		13	MOVEMENT	11.42	2.69296	169.929	47.7889	169.929
		15	MOVEMENT	4.25	2.08243	62.7754	29.5434	62.7754
		15	MOVEMENT	5.4	0.433333	17.3701	7.21599	17.3701
		15	MOVEMENT	6	2.079	87.7488	34.5064	87.7488
		15	MOVEMENT	7.7	1.39683	64.5543	22.292	64.5543
		15	MOVEMENT	9.15	1.72756	116.375	36.7328	116.375
		15	MOVEMENT	9.7	1.27597	73.1938	22.411	73.1938
		15	MOVEMENT	10.5014	2.42021	143.658	42.2044	143.658
		15	MOVEMENT	10.8	1.10602	78.0396	22.5945	78.0396
		15	MOVEMENT	11.04	1.81054	125.856	36.0238	125.856
		15	MOVEMENT	11.8	0.666017	51.1374	14.1381	51.1374
		18	MOVEMENT	5.79	0.442167	14.2853	5.7228	14.2853
		18	MOVEMENT	6.1	0.362833	15.2438	5.94308	15.2438
		18	MOVEMENT	6.8	1.48333	42.2367	15.5609	42.2367
		18	MOVEMENT	7.5	1.7102	78.206	27.379	78.206
		18	MOVEMENT	8	0.9605	44.312	15.0003	44.312
		18	MOVEMENT	8.8	0.118667	4.74371	1.52804	4.74371
		18	MOVEMENT	9	1.10567	50.1561	15.9682	50.1561
		18	MOVEMENT	11.1	1.34833	46.153	13.1731	46.153
		18	MOVEMENT	13.1	0.551667	36.1554	9.46638	36.1554
		18	MOVEMENT	13.6874	0.4358	35.2389	9.01799	35.2389
		21	MOVEMENT	7.14	0.1835	3.56837	1.28167	3.56837
		21	MOVEMENT	7.41	0.210833	4.45389	1.56909	4.45389
		21	MOVEMENT	7.89	0.408211	5.68085	1.93697	5.68085
		21	MOVEMENT	8.08	0.105123	1.72534	0.581033	1.72534
		21	MOVEMENT	8.27	0.0759205	1.32283	0.440121	1.32283
		21	MOVEMENT	11.3	0.0510941	1.29193	0.365333	1.29193
		21	MOVEMENT	12.34	0.0388248	1.2724	0.34368	1.2724
		21	MOVEMENT	12.38	0.0305795	0.713151	0.1923	0.713151
		21	MOVEMENT	14.28	0.0212167	0.525515	0.131548	0.525515
		21	MOVEMENT	17.67	0.0774333	3.37147	0.755319	3.37147
		24	MOVEMENT	7.14	0.08325	1.22026	0.438289	1.22026
		24	MOVEMENT	7.41	0.00273333	0.0513693	0.0180973	0.0513693
		24	MOVEMENT	7.89	0.0361333	0.444085	0.151418	0.444085
		24	MOVEMENT	8.08	0.0756	1.32031	0.444633	1.32031
		24	MOVEMENT	8.27	0.0129008	0.229617	0.0763964	0.229617
		24	MOVEMENT	11.3	0.0188356	0.432088	0.122186	0.432088
		24	MOVEMENT	12.34	0.0291687	0.78133	0.21104	0.78133
		24	MOVEMENT	12.38	0.0152299	0.353031	0.0951946	0.353031
		24	MOVEMENT	14.28	0.06295	1.72004	0.430565	1.72004
		24	MOVEMENT	17.67	0.0548	2.04755	0.458719	2.04755

## Sheet: Detailed behaviour MR
		Temperature (°C)	Behaviour	Scallop AFDTM (g)	Time spent on behaviour (min day-1)	O2 use day-1	O2 use mg day-1 g-0.52	Equation back to O2 day-1
		6	COUGH	4.96	0.04765	0.96755	0.420141	0.96755
		6	COUGH	6.57	0.0439	1.25015	0.468912	1.25015
		6	COUGH	7.49	0.1292	4.10999	1.43986	4.10999
		6	COUGH	10.14	0.0466167	2.07066	0.619529	2.07066
		6	COUGH	10.44	0.113217	5.2421	1.54476	5.2421
		6	COUGH	12.48	0.0678667	3.35741	0.901535	3.35741
		6	COUGH	12.84	0.104533	5.78113	1.52953	5.78113
		6	COUGH	15.72	0.165167	10.4516	2.48856	10.4516
		6	COUGH	18.53	0.00395	0.24642	0.0538563	0.24642
		6	COUGH	18.83	0.00986667	0.785597	0.170266	0.785597
		9	COUGH	4.7	0.141317	2.52221	1.12638	2.52221
		9	COUGH	5.9	0.0286667	0.64373	0.255367	0.64373
		9	COUGH	6.8	0.0286667	0.739402	0.272411	0.739402
		9	COUGH	9.5	0.0233333	0.752043	0.232779	0.752043
		9	COUGH	12	0.0652667	2.6136	0.716294	2.6136
		9	COUGH	13.7	0.0386667	1.96201	0.501857	1.96201
		9	COUGH	13.9	0.0973333	5.18011	1.31504	5.18011
		9	COUGH	14.1	0.0486	2.60133	0.655488	2.60133
		9	COUGH	14.5	0.0546667	2.76129	0.685728	2.76129
		9	COUGH	15.8	0	0	0	0
		10	COUGH	4.96	0.2855	5.16647	2.24345	5.16647
		10	COUGH	6.57	0.225183	5.5894	2.09649	5.5894
		10	COUGH	7.49	0.255367	7.08656	2.48265	7.08656
		10	COUGH	10.14	0.2317	8.94526	2.67636	8.94526
		10	COUGH	10.44	0.235033	9.38728	2.76628	9.38728
		10	COUGH	12.48	0.11105	5.16677	1.38739	5.16677
		10	COUGH	12.84	0.180533	8.81018	2.33094	8.81018
		10	COUGH	15.72	0.183617	10.3737	2.47001	10.3737
		10	COUGH	18.53	0.164533	10.4262	2.27869	10.4262
		10	COUGH	18.83	0.167167	10.7346	2.32656	10.7346
		11	COUGH	4.04	0.0711159	1.06637	0.51528	1.06637
		11	COUGH	4.78	0.0736824	1.28295	0.56793	1.28295
		11	COUGH	6.09	0.152051	3.42337	1.33581	3.42337
		11	COUGH	7.04	0.112047	2.88899	1.04531	2.88899
		11	COUGH	7.78	0.15	4.21711	1.44844	4.21711
		11	COUGH	8.22	0.214117	6.32389	2.11069	6.32389
		11	COUGH	11.09	0.153848	6.44971	1.84176	6.44971
		11	COUGH	11.22	0.162729	6.51142	1.84813	6.51142
		11	COUGH	11.42	0.12245	4.86329	1.36769	4.86329
		11	COUGH	11.91	0.22455	9.1377	2.51415	9.1377
		11	COUGH	14.62	0.115	5.4675	1.35196	5.4675
		11	COUGH	16.91	0.178333	10.2173	2.34202	10.2173
		13	COUGH	4.04	0.752017	10.9927	5.31176	10.9927
		13	COUGH	4.78	0.7746	13.5588	6.00213	13.5588
		13	COUGH	5.43	0.4126	7.86163	3.25652	7.86163
		13	COUGH	6.09	0.386133	7.67275	2.99393	7.67275
		13	COUGH	6.37	0.351533	7.55526	2.87986	7.55526
		13	COUGH	8.22	0.408167	11.3616	3.7921	11.3616
		13	COUGH	8.51	0.302787	8.87212	2.9082	8.87212
		13	COUGH	9.14	0.4283	13.3865	4.22773	13.3865
		13	COUGH	9.47	0.184683	5.70066	1.76743	5.70066
		13	COUGH	11.42	0.767572	28.8131	8.10307	28.8131
		15	COUGH	4.25	0.0647734	0.751609	0.353722	0.751609
		15	COUGH	5.4	0.00466667	0.0740597	0.0307664	0.0740597
		15	COUGH	6	0.0646667	1.05061	0.413145	1.05061
		15	COUGH	7.7	0.128667	3.01378	1.04072	3.01378
		15	COUGH	9.15	0.0109755	0.339833	0.107265	0.339833
		15	COUGH	9.7	0.112	3.37511	1.03342	3.37511
		15	COUGH	10.5014	0.186777	5.90738	1.7355	5.90738
		15	COUGH	10.8	0.17335	6.66132	1.92862	6.66132
		15	COUGH	11.04	0.137934	4.58138	1.31133	4.58138
		15	COUGH	11.8	0.106683	4.38544	1.21246	4.38544
		18	COUGH	5.79	0.0583333	1.01281	0.405737	1.01281
		18	COUGH	6.1	0.0666667	1.30944	0.510513	1.30944
		18	COUGH	6.8	0.3	4.40272	1.62205	4.40272
		18	COUGH	7.5	0.258867	5.74701	2.01197	5.74701
		18	COUGH	8	0.190667	4.73396	1.60252	4.73396
		18	COUGH	8.8	0.048	1.24618	0.401419	1.24618
		18	COUGH	9	0.328	8.80807	2.80423	8.80807
		18	COUGH	11.1	0.5	11.6394	3.32215	11.6394
		18	COUGH	13.1	0.166667	6.37439	1.66897	6.37439
		18	COUGH	13.6874	0.0793333	2.98932	0.764997	2.98932
		21	COUGH	7.14	0.0602333	0.866151	0.3111	0.866151
		21	COUGH	7.41	0.210833	4.45389	1.56909	4.45389
		21	COUGH	7.89	0.291619	3.40005	1.1593	3.40005
		21	COUGH	8.08	0.0787567	1.04705	0.35261	1.04705
		21	COUGH	8.27	0.0508409	0.772667	0.257076	0.772667
		21	COUGH	11.3	0.0330347	0.760613	0.215086	0.760613
		21	COUGH	12.34	0.0263501	0.785965	0.212292	0.785965
		21	COUGH	12.38	0.0270475	0.589328	0.158912	0.589328
		21	COUGH	14.28	0.0212167	0.525515	0.131548	0.525515
		21	COUGH	17.67	0.0311667	1.10311	0.247133	1.10311
		24	COUGH	7.14	0.04995	0.631943	0.226978	0.631943
		24	COUGH	7.41	0.00273333	0.0513693	0.0180973	0.0513693
		24	COUGH	7.89	0.0333527	0.39509	0.134712	0.39509
		24	COUGH	8.08	0.0404167	0.613073	0.206462	0.613073
		24	COUGH	8.27	0.00610917	0.0918909	0.0305732	0.0918909
		24	COUGH	11.3	0.0114368	0.232488	0.0657429	0.232488
		24	COUGH	12.34	0.0215297	0.544937	0.14719	0.544937
		24	COUGH	12.38	0.00927185	0.196149	0.0528915	0.196149
		24	COUGH	14.28	0.0368	0.893269	0.223605	0.893269
		24	COUGH	17.67	0.0457667	1.59962	0.358368	1.59962
		6	DIG	4.96	0.0083	0.299415	0.130016	0.299415
		6	DIG	6.57	0	0	0	0
		6	DIG	7.49	0.0358333	1.70999	0.599063	1.70999
		6	DIG	10.14	0.0113167	0.754286	0.225677	0.754286
		6	DIG	10.44	0	0	0	0
		6	DIG	12.48	0	0	0	0
		6	DIG	12.84	0.143717	11.6816	3.09064	11.6816
		6	DIG	15.72	0	0	0	0
		6	DIG	18.53	0	0	0	0
		6	DIG	18.83	0	0	0	0
		9	DIG	4.7	0.07975	2.205	0.984716	2.205
		9	DIG	5.9	0.0583333	2.0853	0.827236	2.0853
		9	DIG	6.8	0.0546667	2.02905	0.747543	2.02905
		9	DIG	9.5	0.0433333	2.41493	0.747491	2.41493
		9	DIG	12	0	0	0	0
		9	DIG	13.7	0	0	0	0
		9	DIG	13.9	0	0	0	0
		9	DIG	14.1	0	0	0	0
		9	DIG	14.5	0	0	0	0
		9	DIG	15.8	0	0	0	0
		10	DIG	4.96	0.0131167	0.404059	0.175455	0.404059
		10	DIG	6.57	0.03235	1.29211	0.48465	1.29211
		10	DIG	7.49	0.038	1.71694	0.601499	1.71694
		10	DIG	10.14	0.0353833	1.99301	0.596295	1.99301
		10	DIG	10.44	0.0353833	2.05054	0.60426	2.05054
		10	DIG	12.48	0.0262833	2.01983	0.542367	2.01983
		10	DIG	12.84	0.03855	3.00501	0.795046	3.00501
		10	DIG	15.72	0	0	0	0
		10	DIG	18.53	0.0155333	1.59016	0.347537	1.59016
		10	DIG	18.83	0.0171	1.71643	0.372008	1.71643
		11	DIG	4.04	0	0	0	0
		11	DIG	4.78	0.0139444	0.450419	0.199389	0.450419
		11	DIG	6.09	0.0468783	1.58599	0.618859	1.58599
		11	DIG	7.04	0	0	0	0
		11	DIG	7.78	0.0268533	1.45882	0.501058	1.45882
		11	DIG	8.22	0.0585667	2.92756	0.977118	2.92756
		11	DIG	11.09	0.0513545	3.04239	0.868776	3.04239
		11	DIG	11.22	0.0445107	3.01438	0.855565	3.01438
		11	DIG	11.42	0.144645	8.60203	2.41913	8.60203
		11	DIG	11.91	0.0767833	4.8302	1.32898	4.8302
		11	DIG	14.62	0.127508	9.55486	2.36265	9.55486
		11	DIG	16.91	0.0616667	5.44564	1.24826	5.44564
		13	DIG	4.04	0.0816	1.70874	0.825679	1.70874
		13	DIG	4.78	0.116	3.2083	1.42023	3.2083
		13	DIG	5.43	0.0586333	1.74679	0.723573	1.74679
		13	DIG	6.09	0.0514	1.71797	0.670358	1.71797
		13	DIG	6.37	0.149017	5.25664	2.00369	5.25664
		13	DIG	8.22	0.0863833	3.75262	1.25249	3.75262
		13	DIG	8.51	0.0661167	2.80237	0.918591	2.80237
		13	DIG	9.14	0.0769833	3.86808	1.22162	3.86808
		13	DIG	9.47	0.09925	5.1111	1.58464	5.1111
		13	DIG	11.42	0.0922099	5.69812	1.60247	5.69812
		15	DIG	4.25	0.250412	3.79698	1.78694	3.79698
		15	DIG	5.4	0	0	0	0
		15	DIG	6	0.25	5.3075	2.08713	5.3075
		15	DIG	7.7	0.038	0.946353	0.326797	0.946353
		15	DIG	9.15	0	0	0	0
		15	DIG	9.7	0.0338	1.22228	0.374248	1.22228
		15	DIG	10.5014	0.149948	4.97923	1.46282	4.97923
		15	DIG	10.8	0.0346667	1.45131	0.420192	1.45131
		15	DIG	11.04	0.108255	4.30618	1.23256	4.30618
		15	DIG	11.8	0.018	0.918351	0.2539	0.918351
		18	DIG	5.79	0.0118333	0.339005	0.135808	0.339005
		18	DIG	6.1	0.0266667	0.843859	0.328995	0.843859
		18	DIG	6.8	0.0666667	1.27668	0.470357	1.27668
		18	DIG	7.5	0.052	1.91956	0.672017	1.91956
		18	DIG	8	0.044	1.36444	0.461885	1.36444
		18	DIG	8.8	0.0106667	0.402311	0.129592	0.402311
		18	DIG	9	0.0393333	1.59145	0.506669	1.59145
		18	DIG	11.1	0.1	3.74366	1.06853	3.74366
		18	DIG	13.1	0.0166667	1.10066	0.288181	1.10066
		18	DIG	13.6874	0.0313333	1.93483	0.495143	1.93483
		21	DIG	7.14	0.0561	1.34214	0.482063	1.34214
		21	DIG	7.41	0	0	0	0
		21	DIG	7.89	0	0	0	0
		21	DIG	8.08	0.0221	0.563943	0.189916	0.563943
		21	DIG	8.27	0.0128797	0.283564	0.0943452	0.283564
		21	DIG	11.3	0	0	0	0
		21	DIG	12.34	0	0	0	0
		21	DIG	12.38	0	0	0	0
		21	DIG	14.28	0	0	0	0
		21	DIG	17.67	0.0235333	1.28312	0.287461	1.28312
		24	DIG	7.14	0	0	0	0
		24	DIG	7.41	0	0	0	0
		24	DIG	7.89	0	0	0	0
		24	DIG	8.08	0	0	0	0
		24	DIG	8.27	0	0	0	0
		24	DIG	11.3	0	0	0	0
		24	DIG	12.34	0	0	0	0
		24	DIG	12.38	0	0	0	0
		24	DIG	14.28	0	0	0	0
		24	DIG	17.67	0	0	0	0
		6	FLIP	4.96	0	0	0	0
		6	FLIP	6.57	0	0	0	0
		6	FLIP	7.49	0	0	0	0
		6	FLIP	10.14	0	0	0	0
		6	FLIP	10.44	0	0	0	0
		6	FLIP	12.48	0	0	0	0
		6	FLIP	12.84	0	0	0	0
		6	FLIP	15.72	0	0	0	0
		6	FLIP	18.53	0	0	0	0
		6	FLIP	18.83	0	0	0	0
		9	FLIP	4.7	0	0	0	0
		9	FLIP	5.9	0	0	0	0
		9	FLIP	6.8	0	0	0	0
		9	FLIP	9.5	0	0	0	0
		9	FLIP	12	0	0	0	0
		9	FLIP	13.7	0	0	0	0
		9	FLIP	13.9	0	0	0	0
		9	FLIP	14.1	0	0	0	0
		9	FLIP	14.5	0	0	0	0
		9	FLIP	15.8	0	0	0	0
		10	FLIP	4.96	0	0	0	0
		10	FLIP	6.57	0	0	0	0
		10	FLIP	7.49	0	0	0	0
		10	FLIP	10.14	0	0	0	0
		10	FLIP	10.44	0	0	0	0
		10	FLIP	12.48	0	0	0	0
		10	FLIP	12.84	0	0	0	0
		10	FLIP	15.72	0	0	0	0
		10	FLIP	18.53	0	0	0	0
		10	FLIP	18.83	0	0	0	0
		11	FLIP	4.04	0	0	0	0
		11	FLIP	4.78	0.00859546	0.349582	0.154751	0.349582
		11	FLIP	6.09	0	0	0	0
		11	FLIP	7.04	0	0	0	0
		11	FLIP	7.78	0.01758	1.1502	0.395057	1.1502
		11	FLIP	8.22	0	0	0	0
		11	FLIP	11.09	0	0	0	0
		11	FLIP	11.22	0	0	0	0
		11	FLIP	11.42	0	0	0	0
		11	FLIP	11.91	0	0	0	0
		11	FLIP	14.62	0	0	0	0
		11	FLIP	16.91	0	0	0	0
		13	FLIP	4.04	0	0	0	0
		13	FLIP	4.78	0	0	0	0
		13	FLIP	5.43	0	0	0	0
		13	FLIP	6.09	0	0	0	0
		13	FLIP	6.37	0	0	0	0
		13	FLIP	8.22	0	0	0	0
		13	FLIP	8.51	0	0	0	0
		13	FLIP	9.14	0	0	0	0
		13	FLIP	9.47	0	0	0	0
		13	FLIP	11.42	0	0	0	0
		15	FLIP	4.25	0	0	0	0
		15	FLIP	5.4	0	0	0	0
		15	FLIP	6	0	0	0	0
		15	FLIP	7.7	0	0	0	0
		15	FLIP	9.15	0	0	0	0
		15	FLIP	9.7	0	0	0	0
		15	FLIP	10.5014	0	0	0	0
		15	FLIP	10.8	0	0	0	0
		15	FLIP	11.04	0	0	0	0
		15	FLIP	11.8	0	0	0	0
		18	FLIP	5.79	0.0153333	0.289136	0.11583	0.289136
		18	FLIP	6.1	0	0	0	0
		18	FLIP	6.8	0	0	0	0
		18	FLIP	7.5	0.0286667	1.3254	0.464008	1.3254
		18	FLIP	8	0	0	0	0
		18	FLIP	8.8	0	0	0	0
		18	FLIP	9	0	0	0	0
		18	FLIP	11.1	0	0	0	0
		18	FLIP	13.1	0	0	0	0
		18	FLIP	13.6874	0	0	0	0
		21	FLIP	7.14	0	0	0	0
		21	FLIP	7.41	0	0	0	0
		21	FLIP	7.89	0	0	0	0
		21	FLIP	8.08	0	0	0	0
		21	FLIP	8.27	0	0	0	0
		21	FLIP	11.3	0	0	0	0
		21	FLIP	12.34	0	0	0	0
		21	FLIP	12.38	0	0	0	0
		21	FLIP	14.28	0	0	0	0
		21	FLIP	17.67	0	0	0	0
		24	FLIP	7.14	0	0	0	0
		24	FLIP	7.41	0	0	0	0
		24	FLIP	7.89	0	0	0	0
		24	FLIP	8.08	0	0	0	0
		24	FLIP	8.27	0	0	0	0
		24	FLIP	11.3	0	0	0	0
		24	FLIP	12.34	0	0	0	0
		24	FLIP	12.38	0	0	0	0
		24	FLIP	14.28	0	0	0	0
		24	FLIP	17.67	0	0	0	0
		6	SPIN	4.96	0.261617	9.40811	4.0853	9.40811
		6	SPIN	6.57	0	0	0	0
		6	SPIN	7.49	0.486117	24.7752	8.67954	24.7752
		6	SPIN	10.14	0.0649667	3.9139	1.17101	3.9139
		6	SPIN	10.44	0.0326333	1.83218	0.539914	1.83218
		6	SPIN	12.48	0.0114333	0.820486	0.220318	0.820486
		6	SPIN	12.84	0.365817	32.8304	8.68603	32.8304
		6	SPIN	15.72	0.0528167	3.86005	0.91909	3.86005
		6	SPIN	18.53	0	0	0	0
		6	SPIN	18.83	0	0	0	0
		9	SPIN	4.7	0.389217	11.5333	5.1506	11.5333
		9	SPIN	5.9	0.161833	6.05559	2.40225	6.05559
		9	SPIN	6.8	0.115	6.01285	2.21526	6.01285
		9	SPIN	9.5	0.128333	8.5524	2.64721	8.5524
		9	SPIN	12	0	0	0	0
		9	SPIN	13.7	0.0413333	2.93806	0.751519	2.93806
		9	SPIN	13.9	0	0	0	0
		9	SPIN	14.1	0	0	0	0
		9	SPIN	14.5	0	0	0	0
		9	SPIN	15.8	0	0	0	0
		10	SPIN	4.96	0.699667	26.814	11.6435	26.814
		10	SPIN	6.57	0.542833	20.8799	7.83171	20.8799
		10	SPIN	7.49	0.919033	50.0546	17.5358	50.0546
		10	SPIN	10.14	0.5737	37.2613	11.1484	37.2613
		10	SPIN	10.44	0.5699	38.1727	11.2489	38.1727
		10	SPIN	12.48	0.3038	25.8147	6.93181	25.8147
		10	SPIN	12.84	1.02447	92.8691	24.5707	92.8691
		10	SPIN	15.72	0.5302	48.7869	11.6163	48.7869
		10	SPIN	18.53	0.0989833	9.81509	2.14513	9.81509
		10	SPIN	18.83	0.0935167	9.54505	2.06874	9.54505
		11	SPIN	4.04	0.65259	20.0862	9.7058	20.0862
		11	SPIN	4.78	0.856549	33.0127	14.6139	33.0127
		11	SPIN	6.09	1.27195	56.6065	22.088	56.6065
		11	SPIN	7.04	1.0282	54.417	19.6894	54.417
		11	SPIN	7.78	1.75187	108.619	37.307	108.619
		11	SPIN	8.22	1.66407	87.8324	29.3154	87.8324
		11	SPIN	11.09	1.30528	106.784	30.493	106.784
		11	SPIN	11.22	1.24802	90.1273	25.5807	90.1273
		11	SPIN	11.42	1.32472	108.712	30.573	108.712
		11	SPIN	11.91	1.3133	99.001	27.2392	99.001
		11	SPIN	14.62	1.15001	120.297	29.7461	120.297
		11	SPIN	16.91	1.05	111.491	25.5562	111.491
		13	SPIN	4.04	1.38998	40.4955	19.5678	40.4955
		13	SPIN	4.78	1.08767	34.1494	15.1171	34.1494
		13	SPIN	5.43	1.55125	59.6144	24.694	59.6144
		13	SPIN	6.09	0.7635	33.087	12.9107	33.087
		13	SPIN	6.37	1.51195	68.0141	25.9251	68.0141
		13	SPIN	8.22	1.16417	59.6512	19.9095	59.6512
		13	SPIN	8.51	1.23993	71.2871	23.3673	71.2871
		13	SPIN	9.14	1.10323	76.3586	24.1156	76.3586
		13	SPIN	9.47	0.653867	50.9443	15.7947	50.9443
		13	SPIN	11.42	1.43824	102.731	28.891	102.731
		15	SPIN	4.25	0.480792	11.691	5.50202	11.691
		15	SPIN	5.4	0.12	3.68624	1.53136	3.68624
		15	SPIN	6	0.48	16.3419	6.42631	16.3419
		15	SPIN	7.7	0.710667	28.7661	9.93357	28.7661
		15	SPIN	9.15	0.849078	50.8692	16.0564	50.8692
		15	SPIN	9.7	0.660667	32.7004	10.0125	32.7004
		15	SPIN	10.5014	1.40215	76.2241	22.3935	76.2241
		15	SPIN	10.8	0.36	21.213	6.14169	21.213
		15	SPIN	11.04	1.0313	68.4288	19.5864	68.4288
		15	SPIN	11.8	0.21	13.7869	3.81172	13.7869
		18	SPIN	5.79	0.25	9.52175	3.81448	9.52175
		18	SPIN	6.1	0.186667	8.76807	3.41841	8.76807
		18	SPIN	6.8	0.7	21.1571	7.79472	21.1571
		18	SPIN	7.5	1.06933	53.5232	18.7379	53.5232
		18	SPIN	8	0.458667	22.233	7.52621	22.233
		18	SPIN	8.8	0.0426667	2.28666	0.736578	2.28666
		18	SPIN	9	0.454	22.7988	7.25845	22.7988
		18	SPIN	11.1	0.566667	23.3502	6.66468	23.3502
		18	SPIN	13.1	0.233333	16.5625	4.33646	16.5625
		18	SPIN	13.6874	0.244667	20.7675	5.31462	20.7675
		21	SPIN	7.14	0	0	0	0
		21	SPIN	7.41	0	0	0	0
		21	SPIN	7.89	0	0	0	0
		21	SPIN	8.08	0	0	0	0
		21	SPIN	8.27	0	0	0	0
		21	SPIN	11.3	0	0	0	0
		21	SPIN	12.34	0	0	0	0
		21	SPIN	12.38	0	0	0	0
		21	SPIN	14.28	0	0	0	0
		21	SPIN	17.67	0	0	0	0
		24	SPIN	7.14	0	0	0	0
		24	SPIN	7.41	0	0	0	0
		24	SPIN	7.89	0	0	0	0
		24	SPIN	8.08	0	0	0	0
		24	SPIN	8.27	0	0	0	0
		24	SPIN	11.3	0	0	0	0
		24	SPIN	12.34	0	0	0	0
		24	SPIN	12.38	0	0	0	0
		24	SPIN	14.28	0	0	0	0
		24	SPIN	17.67	0	0	0	0
		6	SWIM	4.96	0	0	0	0
		6	SWIM	6.57	0	0	0	0
		6	SWIM	7.49	0	0	0	0
		6	SWIM	10.14	0	0	0	0
		6	SWIM	10.44	0	0	0	0
		6	SWIM	12.48	0	0	0	0
		6	SWIM	12.84	0	0	0	0
		6	SWIM	15.72	0	0	0	0
		6	SWIM	18.53	0	0	0	0
		6	SWIM	18.83	0	0	0	0
		9	SWIM	4.7	0.0811167	3.70152	1.65304	3.70152
		9	SWIM	5.9	0.202333	13.4462	5.33411	13.4462
		9	SWIM	6.8	0.0966667	6.94837	2.55992	6.94837
		9	SWIM	9.5	0	0	0	0
		9	SWIM	12	0	0	0	0
		9	SWIM	13.7	0	0	0	0
		9	SWIM	13.9	0	0	0	0
		9	SWIM	14.1	0	0	0	0
		9	SWIM	14.5	0	0	0	0
		9	SWIM	15.8	0	0	0	0
		10	SWIM	4.96	0.425167	18.8199	8.17221	18.8199
		10	SWIM	6.57	0	0	0	0
		10	SWIM	7.49	0.0738833	5.20064	1.82195	5.20064
		10	SWIM	10.14	0.0740333	6.17553	1.84768	6.17553
		10	SWIM	10.44	0	0	0	0
		10	SWIM	12.48	0	0	0	0
		10	SWIM	12.84	0.412017	40.8173	10.7992	40.8173
		10	SWIM	15.72	0	0	0	0
		10	SWIM	18.53	0	0	0	0
		10	SWIM	18.83	0	0	0	0
		11	SWIM	4.04	0.734893	26.908	13.0021	26.908
		11	SWIM	4.78	0.118332	5.34814	2.36748	5.34814
		11	SWIM	6.09	0.14525	8.59337	3.35316	8.59337
		11	SWIM	7.04	1.15787	72.8984	26.3764	72.8984
		11	SWIM	7.78	0.238687	17.5296	6.02084	17.5296
		11	SWIM	8.22	0.269517	20.3834	6.80328	20.3834
		11	SWIM	11.09	0.184525	17.1806	4.90604	17.1806
		11	SWIM	11.22	0.204833	20.9879	5.95696	20.9879
		11	SWIM	11.42	0	0	0	0
		11	SWIM	11.91	0	0	0	0
		11	SWIM	14.62	0	0	0	0
		11	SWIM	16.91	0	0	0	0
		13	SWIM	4.04	0.63065	22.9093	11.07	22.9093
		13	SWIM	4.78	0.680967	29.6084	13.1069	29.6084
		13	SWIM	5.43	0.513233	23.622	9.78491	23.622
		13	SWIM	6.09	0.39445	21.529	8.4007	21.529
		13	SWIM	6.37	0.2591	14.7448	5.6203	14.7448
		13	SWIM	8.22	0.361567	26.8854	8.97341	26.8854
		13	SWIM	8.51	0.07915	5.60174	1.8362	5.60174
		13	SWIM	9.14	0.139733	9.93036	3.13621	9.93036
		13	SWIM	9.47	0.606933	50.075	15.5252	50.075
		13	SWIM	11.42	0.161002	15.7527	4.43009	15.7527
		15	SWIM	4.25	1.26241	45.0556	21.2041	45.0556
		15	SWIM	5.4	0.302667	13.3584	5.54944	13.3584
		15	SWIM	6	1.26033	62.9796	24.7662	62.9796
		15	SWIM	7.7	0.470167	29.0609	10.0354	29.0609
		15	SWIM	9.15	0.768778	60.198	19.001	60.198
		15	SWIM	9.7	0.420167	32.7028	10.0132	32.7028
		15	SWIM	10.5014	0.5919	49.9754	14.682	49.9754
		15	SWIM	10.8	0.521333	46.4439	13.4467	46.4439
		15	SWIM	11.04	0.467075	43.4843	12.4465	43.4843
		15	SWIM	11.8	0.321333	30.6294	8.46822	30.6294
		18	SWIM	5.79	0.0866667	2.23814	0.896616	2.23814
		18	SWIM	6.1	0.0766667	3.86131	1.50541	3.86131
		18	SWIM	6.8	0.283333	11.6097	4.27724	11.6097
		18	SWIM	7.5	0.180667	10.4119	3.64511	10.4119
		18	SWIM	8	0.1825	12.0707	4.08613	12.0707
		18	SWIM	8.8	0	0	0	0
		18	SWIM	9	0.176667	11.978	3.81343	11.978
		18	SWIM	11.1	0	0	0	0
		18	SWIM	13.1	0.0833333	8.50158	2.22592	8.50158
		18	SWIM	13.6874	0.0731333	8.38704	2.14633	8.38704
		21	SWIM	7.14	0	0	0	0
		21	SWIM	7.41	0	0	0	0
		21	SWIM	7.89	0	0	0	0
		21	SWIM	8.08	0	0	0	0
		21	SWIM	8.27	0	0	0	0
		21	SWIM	11.3	0	0	0	0
		21	SWIM	12.34	0	0	0	0
		21	SWIM	12.38	0	0	0	0
		21	SWIM	14.28	0	0	0	0
		21	SWIM	17.67	0	0	0	0
		24	SWIM	7.14	0	0	0	0
		24	SWIM	7.41	0	0	0	0
		24	SWIM	7.89	0	0	0	0
		24	SWIM	8.08	0	0	0	0
		24	SWIM	8.27	0	0	0	0
		24	SWIM	11.3	0	0	0	0
		24	SWIM	12.34	0	0	0	0
		24	SWIM	12.38	0	0	0	0
		24	SWIM	14.28	0	0	0	0
		24	SWIM	17.67	0	0	0	0
		6	TURN	4.96	0.01795	0.646827	0.280873	0.646827
		6	TURN	6.57	0	0	0	0
		6	TURN	7.49	0.0562	2.86612	1.0041	2.86612
		6	TURN	10.14	0.0113167	0.630308	0.188584	0.630308
		6	TURN	10.44	0.0159667	0.965593	0.284545	0.965593
		6	TURN	12.48	0.0161167	1.14285	0.306878	1.14285
		6	TURN	12.84	0.101767	8.6404	2.28602	8.6404
		6	TURN	15.72	0.02195	2.13905	0.509315	2.13905
		6	TURN	18.53	0.00433	0.593371	0.129684	0.593371
		6	TURN	18.83	0.0033	0.436991	0.0947109	0.436991
		9	TURN	4.7	0.0791	2.27974	1.01809	2.27974
		9	TURN	5.9	0.0193333	0.664184	0.263481	0.664184
		9	TURN	6.8	0.023	0.986091	0.363296	0.986091
		9	TURN	9.5	0.015	0.955114	0.295635	0.955114
		9	TURN	12	0.026	1.10256	0.302173	1.10256
		9	TURN	13.7	0	0	0	0
		9	TURN	13.9	0	0	0	0
		9	TURN	14.1	0.00933333	0.790018	0.19907	0.790018
		9	TURN	14.5	0	0	0	0
		9	TURN	15.8	0.00666667	0.559074	0.132766	0.559074
		10	TURN	4.96	0.0670667	2.00661	0.871335	2.00661
		10	TURN	6.57	0.0420833	1.52981	0.573805	1.52981
		10	TURN	7.49	0.0366	1.57033	0.550137	1.57033
		10	TURN	10.14	0.0654167	3.80787	1.13929	3.80787
		10	TURN	10.44	0.0654167	3.91779	1.15451	3.91779
		10	TURN	12.48	0.0431167	2.95812	0.79432	2.95812
		10	TURN	12.84	0.0785333	5.97557	1.58098	5.97557
		10	TURN	15.72	0.13685	12.4005	2.95259	12.4005
		10	TURN	18.53	0.0170667	1.66794	0.364536	1.66794
		10	TURN	18.83	0.0137833	1.34769	0.292091	1.34769
		11	TURN	4.04	0.0256878	0.601556	0.290677	0.601556
		11	TURN	4.78	0.0245054	0.623901	0.276185	0.623901
		11	TURN	6.09	0.0403133	1.51284	0.590317	1.51284
		11	TURN	7.04	0.0404727	1.62972	0.589672	1.62972
		11	TURN	7.78	0.0500333	2.05189	0.704759	2.05189
		11	TURN	8.22	0.0619833	2.9792	0.994354	2.9792
		11	TURN	11.09	0.045698	2.92795	0.836095	2.92795
		11	TURN	11.22	0.0471073	3.06755	0.870658	3.06755
		11	TURN	11.42	0.0316667	1.80703	0.508188	1.80703
		11	TURN	11.91	0.128467	8.6637	2.38374	8.6637
		11	TURN	14.62	0.0255	1.96333	0.485478	1.96333
		11	TURN	16.91	0.0983335	9.65018	2.21204	9.65018
		13	TURN	4.04	0.310367	6.67965	3.22766	6.67965
		13	TURN	4.78	0.487083	12.886	5.70429	12.886
		13	TURN	5.43	0.22835	6.81338	2.8223	6.81338
		13	TURN	6.09	0.147521	5.1079	1.99312	5.1079
		13	TURN	6.37	0.2947	11.2764	4.29825	11.2764
		13	TURN	8.22	0.0703125	3.29997	1.10142	3.29997
		13	TURN	8.51	0.0839667	3.88611	1.27383	3.88611
		13	TURN	9.14	0.155917	8.27319	2.61285	8.27319
		13	TURN	9.47	0.201167	11.1014	3.44188	11.1014
		13	TURN	11.42	0.233932	14.1606	3.98235	14.1606
		15	TURN	4.25	0.0240396	0.446205	0.209993	0.446205
		15	TURN	5.4	0.006	0.140691	0.0584468	0.140691
		15	TURN	6	0.024	0.623714	0.24527	0.623714
		15	TURN	7.7	0.0493333	1.69738	0.586141	1.69738
		15	TURN	9.15	0.09873	4.29127	1.3545	4.29127
		15	TURN	9.7	0.0493333	1.96251	0.600897	1.96251
		15	TURN	10.5014	0.0894427	4.17823	1.2275	4.17823
		15	TURN	10.8	0.0166667	0.900454	0.260704	0.900454
		15	TURN	11.04	0.0659777	3.23945	0.927226	3.23945
		15	TURN	11.8	0.01	0.589486	0.162977	0.589486
		18	TURN	5.79	0.02	0.689803	0.27634	0.689803
		18	TURN	6.1	0.00616667	0.203665	0.0794028	0.203665
		18	TURN	6.8	0.133333	2.89966	1.06829	2.89966
		18	TURN	7.5	0.120667	4.23987	1.48433	4.23987
		18	TURN	8	0.0846666	3.05364	1.0337	3.05364
		18	TURN	8.8	0.0173333	0.714583	0.230181	0.714583
		18	TURN	9	0.107667	3.927	1.25024	3.927
		18	TURN	11.1	0.181667	6.83792	1.9517	6.83792
		18	TURN	13.1	0.0516667	2.80421	0.734212	2.80421
		18	TURN	13.6874	0.00733333	0.468587	0.119916	0.468587
		21	TURN	7.14	0.0671667	1.3304	0.477846	1.3304
		21	TURN	7.41	0	0	0	0
		21	TURN	7.89	0.116592	2.21441	0.755036	2.21441
		21	TURN	8.08	0.00426666	0.0820362	0.0276269	0.0820362
		21	TURN	8.27	0.0121998	0.258287	0.0859354	0.258287
		21	TURN	11.3	0.0180594	0.527604	0.149196	0.527604
		21	TURN	12.34	0.0124747	0.48222	0.13025	0.48222
		21	TURN	12.38	0.00353194	0.119882	0.0323261	0.119882
		21	TURN	14.28	0	0	0	0
		21	TURN	17.67	0.0227333	0.961369	0.215378	0.961369
		24	TURN	7.14	0.0333	0.581656	0.208916	0.581656
		24	TURN	7.41	0	0	0	0
		24	TURN	7.89	0.00278068	0.0478043	0.0162996	0.0478043
		24	TURN	8.08	0.0351833	0.701999	0.236409	0.701999
		24	TURN	8.27	0.00679163	0.136725	0.0454901	0.136725
		24	TURN	11.3	0.00739882	0.1979	0.0559622	0.1979
		24	TURN	12.34	0.007639	0.235082	0.0634965	0.235082
		24	TURN	12.38	0.005958	0.156045	0.0420775	0.156045
		24	TURN	14.28	0.02615	0.820794	0.205463	0.820794
		24	TURN	17.67	0.00903333	0.440128	0.0986029	0.440128
